# Supplementary material for: Bovine Respiratory Disease in Veal Calves: Benefits Associated with Its Early Detection by Lung Ultrasonography and Its Prompt Treatment with a Single Dose of a Fixed Combination of Florfenicol and Meloxicam
Source: Animals (Basel). 2024 Dec 4;14(23):3499. doi: 10.3390/ani14233499 (PMC11640095; doi:10.3390/ani14233499)
Supplement: Supplementary file 1 [file animals-14-03499-s001.zip]

Archive with 1 entries (1 files):
- animals-3285154-supplementary.pdf
